# Supplementary material for: Dynamic spin interchange in a tridentate Fe(iii) Schiff-base compound
Source: Chem Sci. 2016 Mar 17;7(7):4251–8. doi: 10.1039/c5sc04577k (PMC6013817; doi:10.1039/c5sc04577k)
Supplement: SC-007-C5SC04577K-s001 [file SC-007-C5SC04577K-s001.xyz]

[Fe(L)2][ClO4-] HS

Fe      -0.627256000     -0.005742000      0.000087000
Br       4.267889000     -5.703060000      0.298958000
O        0.650365000     -1.074783000     -0.990641000
C        1.416746000     -2.078324000     -0.675334000
C        2.457205000     -2.461660000     -1.552693000
H        2.584947000     -1.887621000     -2.464706000
C        3.290438000     -3.522222000     -1.263674000
H        4.084706000     -3.795061000     -1.950906000
C        3.118301000     -4.254295000     -0.080314000
C        2.112451000     -3.916932000      0.796841000
H        1.976100000     -4.487347000      1.711217000
C        1.251238000     -2.835994000      0.521552000
C        0.211786000     -2.560152000      1.472966000
H        0.171260000     -3.237041000      2.336096000
N       -0.660865000     -1.614517000      1.399506000
C       -1.661334000     -1.477809000      2.445463000
H       -1.360952000     -1.995702000      3.365242000
H       -2.603145000     -1.921111000      2.095059000
C       -1.885951000      0.002999000      2.699643000
H       -2.698101000      0.133193000      3.423972000
H       -0.976645000      0.465752000      3.098719000
N       -2.197126000      0.638294000      1.412861000
H       -3.084897000      0.228447000      1.092547000
C       -2.359507000      2.104067000      1.486057000
H       -2.552153000      2.446699000      0.465864000
H       -1.396855000      2.522044000      1.798417000
C       -3.488826000      2.571961000      2.392733000
H       -4.445784000      2.133504000      2.092232000
H       -3.582186000      3.659806000      2.320834000
H       -3.305082000      2.331632000      3.444290000
Br       4.176216000      5.769584000     -0.299210000
O        0.635291000      1.082151000      0.989854000
C        1.385285000      2.098080000      0.674711000
C        2.419805000      2.497870000      1.551762000
H        2.557236000      1.925630000      2.463499000
C        3.235539000      3.572043000      1.262896000
H        4.025483000      3.857494000      1.950002000
C        3.050967000      4.301792000      0.079977000
C        2.050513000      3.948312000     -0.796994000
H        1.904575000      4.516753000     -1.711106000
C        1.207163000      2.853408000     -0.521830000
C        0.172264000      2.561047000     -1.473209000
H        0.121284000      3.236940000     -2.336571000
N       -0.685656000      1.602089000     -1.399544000
C       -1.683648000      1.449735000     -2.445716000
H       -1.390766000      1.971589000     -3.365671000
H       -2.632148000      1.878956000     -2.095811000
C       -1.885814000     -0.034433000     -2.698988000
H       -2.695628000     -0.177459000     -3.423497000
H       -0.969481000     -0.483857000     -3.097235000
N       -2.187976000     -0.673185000     -1.411770000
H       -3.081518000     -0.275747000     -1.091880000
C       -2.329463000     -2.141150000     -1.483893000
H       -2.518363000     -2.485537000     -0.463605000
H       -1.360668000     -2.545741000     -1.794878000
C       -3.451199000     -2.626021000     -2.391080000
H       -4.414504000     -2.200608000     -2.092112000
H       -3.529368000     -3.714963000     -2.317706000
H       -3.269845000     -2.384708000     -3.442814000
Cl      -5.472459000     -0.039710000     -0.000190000
O       -4.573020000      0.887803000     -0.764087000
O       -6.286522000     -0.822976000     -0.931234000
O       -4.560065000     -0.954987000      0.763143000
O       -6.296441000      0.732463000      0.931422000

[Fe(L)2][ClO4-] LS

Fe       0.844113000     -0.000203000      0.000046000
Br      -4.566303000     -4.959783000     -0.350324000
O       -0.436612000     -0.829811000      1.103141000
C       -1.307748000     -1.724109000      0.725366000
C       -2.396397000     -2.002151000      1.586272000
H       -2.463298000     -1.436328000      2.509874000
C       -3.348567000     -2.946187000      1.267953000
H       -4.178279000     -3.133677000      1.941676000
C       -3.253061000     -3.668969000      0.069483000
C       -2.203441000     -3.439049000     -0.789286000
H       -2.123122000     -4.004436000     -1.713381000
C       -1.223113000     -2.472608000     -0.483593000
C       -0.135961000     -2.309950000     -1.403389000
H       -0.120972000     -2.985129000     -2.265447000
N        0.814941000     -1.450670000     -1.288586000
C        1.855893000     -1.358434000     -2.298165000
H        1.575734000     -1.888178000     -3.216278000
H        2.781328000     -1.802060000     -1.909783000
C        2.086671000      0.118291000     -2.551572000
H        2.956206000      0.263284000     -3.200102000
H        1.203504000      0.571565000     -3.011011000
N        2.292058000      0.754030000     -1.237332000
H        3.199053000      0.412094000     -0.900643000
C        2.376426000      2.229232000     -1.307628000
H        2.546100000      2.581224000     -0.287828000
H        1.396105000      2.595092000     -1.627618000
C        3.489236000      2.747850000     -2.206659000
H        4.460901000      2.336706000     -1.913981000
H        3.545513000      3.836486000     -2.113753000
H        3.313919000      2.521672000     -3.262353000
Br      -4.565064000      4.960784000      0.350218000
O       -0.436513000      0.829587000     -1.103007000
C       -1.307396000      1.724153000     -0.725283000
C       -2.395973000      2.002438000     -1.586201000
H       -2.463032000      1.436577000     -2.509767000
C       -3.347882000      2.946757000     -1.267938000
H       -4.177543000      3.134434000     -1.941673000
C       -3.252174000      3.669587000     -0.069513000
C       -2.202614000      3.439433000      0.789265000
H       -2.122135000      4.004858000      1.713323000
C       -1.222549000      2.472707000      0.483627000
C       -0.135431000      2.309820000      1.403418000
H       -0.120258000      2.985041000      2.265439000
N        0.815251000      1.450291000      1.288651000
C        1.856211000      1.357878000      2.298206000
H        1.576194000      1.887731000      3.216300000
H        2.781727000      1.801282000      1.909762000
C        2.086656000     -0.118886000      2.551691000
H        2.956112000     -0.264062000      3.200287000
H        1.203356000     -0.571944000      3.011082000
N        2.291980000     -0.754733000      1.237483000
H        3.199242000     -0.413289000      0.901025000
C        2.375881000     -2.229953000      1.307930000
H        2.545275000     -2.582153000      0.288153000
H        1.395502000     -2.595459000      1.628134000
C        3.488695000     -2.748696000      2.206876000
H        4.460417000     -2.337875000      1.913927000
H        3.544660000     -3.837366000      2.114195000
H        3.313649000     -2.522227000      3.262553000
Cl       5.615506000     -0.000186000     -0.000162000
O        4.704235000      0.901697000      0.781504000
O        6.432848000     -0.797856000      0.914760000
O        4.703969000     -0.902224000     -0.781376000
O        6.432278000      0.797631000     -0.915463000

[Fe(L)2]+ HS

Fe      -0.000001000      1.447852000      0.000000000
Br       5.798541000     -3.274063000     -0.320216000
O        1.100378000      0.242143000      0.991723000
C        2.123902000     -0.509669000      0.673349000
C        2.542103000     -1.523529000      1.558442000
H        1.985934000     -1.657842000      2.480372000
C        3.620339000     -2.332765000      1.260681000
H        3.923022000     -3.111293000      1.953352000
C        4.332082000     -2.160350000      0.063572000
C        3.954120000     -1.175675000     -0.821361000
H        4.505390000     -1.039509000     -1.747255000
C        2.854657000     -0.337528000     -0.537727000
C        2.536599000      0.677192000     -1.495795000
H        3.191129000      0.714548000     -2.375002000
N        1.573827000      1.539112000     -1.417650000
C        1.403269000      2.505322000     -2.489697000
H        1.885352000      2.177776000     -3.418859000
H        1.876547000      3.455200000     -2.196856000
C       -0.082552000      2.727021000     -2.711427000
H       -0.240777000      3.499395000     -3.472853000
H       -0.552592000      1.798594000     -3.050611000
N       -0.698837000      3.080384000     -1.420565000
H       -0.321191000      3.985946000     -1.141528000
C       -2.172429000      3.203351000     -1.472279000
H       -2.514374000      3.368054000     -0.445210000
H       -2.558400000      2.226775000     -1.777389000
C       -2.690507000      4.308626000     -2.378983000
H       -2.282251000      5.286391000     -2.099048000
H       -3.778819000      4.372463000     -2.294496000
H       -2.458657000      4.128233000     -3.431989000
Br      -5.798538000     -3.274066000      0.320214000
O       -1.100388000      0.242154000     -0.991728000
C       -2.123908000     -0.509663000     -0.673354000
C       -2.542109000     -1.523521000     -1.558449000
H       -1.985943000     -1.657830000     -2.480381000
C       -3.620343000     -2.332760000     -1.260687000
H       -3.923026000     -3.111287000     -1.953359000
C       -4.332082000     -2.160350000     -0.063575000
C       -3.954119000     -1.175677000      0.821360000
H       -4.505388000     -1.039515000      1.747256000
C       -2.854659000     -0.337527000      0.537726000
C       -2.536600000      0.677190000      1.495795000
H       -3.191128000      0.714544000      2.375004000
N       -1.573828000      1.539111000      1.417652000
C       -1.403268000      2.505318000      2.489702000
H       -1.885351000      2.177769000      3.418863000
H       -1.876544000      3.455197000      2.196865000
C        0.082554000      2.727013000      2.711432000
H        0.240781000      3.499385000      3.472858000
H        0.552592000      1.798584000      3.050615000
N        0.698840000      3.080376000      1.420570000
H        0.321198000      3.985941000      1.141536000
C        2.172432000      3.203337000      1.472284000
H        2.514378000      3.368042000      0.445216000
H        2.558399000      2.226758000      1.777391000
C        2.690516000      4.308605000      2.378993000
H        2.282265000      5.286373000      2.099061000
H        3.778828000      4.372436000      2.294506000
H        2.458665000      4.128210000      3.431998000

[Fe(L)2]+ LS

Fe       0.000027000     -1.802326000      0.000000000
Br       4.778132000      3.730562000      0.370046000
O        0.814505000     -0.549520000     -1.107735000
C        1.673135000      0.364401000     -0.721054000
C        1.898991000      1.466821000     -1.572843000
H        1.326987000      1.523793000     -2.493067000
C        2.807515000      2.451455000     -1.246384000
H        2.957478000      3.295278000     -1.911840000
C        3.543237000      2.375216000     -0.052465000
C        3.360165000      1.308309000      0.795900000
H        3.933238000      1.241297000      1.716099000
C        2.428725000      0.293857000      0.482863000
C        2.314068000     -0.809701000      1.382130000
H        3.001415000     -0.823322000      2.233729000
N        1.477344000     -1.785794000      1.256802000
C        1.419846000     -2.841703000      2.249727000
H        1.984963000     -2.587982000      3.153918000
H        1.860307000     -3.762086000      1.836484000
C       -0.046226000     -3.066817000      2.564352000
H       -0.181671000     -3.916466000      3.241464000
H       -0.468232000     -2.168958000      3.023803000
N       -0.754477000     -3.266972000      1.280926000
H       -0.494934000     -4.192830000      0.939058000
C       -2.231358000     -3.264175000      1.430322000
H       -2.652941000     -3.369893000      0.426787000
H       -2.504122000     -2.267935000      1.787057000
C       -2.773307000     -4.351564000      2.343570000
H       -2.458033000     -5.350188000      2.019784000
H       -3.866214000     -4.332011000      2.320303000
H       -2.470765000     -4.215207000      3.385046000
Br      -4.778243000      3.730427000     -0.370050000
O       -0.814457000     -0.549510000      1.107720000
C       -1.673128000      0.364373000      0.721044000
C       -1.899026000      1.466782000      1.572836000
H       -1.327023000      1.523772000      2.493061000
C       -2.807584000      2.451384000      1.246379000
H       -2.957579000      3.295201000      1.911837000
C       -3.543302000      2.375123000      0.052458000
C       -3.360191000      1.308225000     -0.795909000
H       -3.933263000      1.241195000     -1.716107000
C       -2.428717000      0.293804000     -0.482873000
C       -2.314028000     -0.809750000     -1.382139000
H       -3.001368000     -0.823386000     -2.233743000
N       -1.477289000     -1.785830000     -1.256802000
C       -1.419769000     -2.841738000     -2.249727000
H       -1.984882000     -2.588022000     -3.153923000
H       -1.860223000     -3.762127000     -1.836489000
C        0.046308000     -3.066836000     -2.564344000
H        0.181765000     -3.916487000     -3.241449000
H        0.468305000     -2.168974000     -3.023796000
N        0.754554000     -3.266978000     -1.280912000
H        0.495020000     -4.192842000     -0.939047000
C        2.231436000     -3.264165000     -1.430302000
H        2.653016000     -3.369872000     -0.426765000
H        2.504190000     -2.267924000     -1.787041000
C        2.773402000     -4.351554000     -2.343541000
H        2.458138000     -5.350178000     -2.019749000
H        3.866309000     -4.331988000     -2.320269000
H        2.470863000     -4.215208000     -3.385018000
