# Supplementary material for: Dynamic spin interchange in a tridentate Fe(iii) Schiff-base compound
Source: Chem Sci. 2016 Mar 17;7(7):4251–8. doi: 10.1039/c5sc04577k (PMC6013817; doi:10.1039/c5sc04577k)
Supplement: SC-007-C5SC04577K-s003 [file SC-007-C5SC04577K-s003.cif]

# Electronic Supplementary Material (ESI) for Chemical Science.
# This journal is © The Royal Society of Chemistry 2016

####################################################################### 
# 
# This file contains crystal structure data downloaded from the 
# Cambridge Structural Database (CSD) hosted by the Cambridge 
# Crystallographic Data Centre (CCDC).
# 
# Full information about CCDC data access policies and citation 
# guidelines are available at http://www.ccdc.cam.ac.uk/access/V1 
# 
# Audit and citation data items may have been added by the CCDC. 
# Please retain this information to preserve the provenance of 
# this file and to allow appropriate attribution of the data. 
# 
#######################################################################

data_pnm104
_database_code_depnum_ccdc_archive 'CCDC 1434940'
_audit_update_record             
;
2015-11-03 deposited with the CCDC.
2016-03-17 downloaded from the CCDC.
;

_audit_creation_method           SHELXL-2014/7
_shelx_SHELXL_version_number     2014/7
_chemical_name_systematic        '[Fe(5-Br-salEen)2]ClO4'
_chemical_name_common            ?
_chemical_melting_point          ?
_chemical_formula_moiety         '[Fe(5-Br-salEen)2]ClO4'
_chemical_formula_sum            'C22 H28 Br2 Cl Fe N4 O6'
_chemical_formula_weight         695.60

loop_
_atom_type_symbol
_atom_type_description
_atom_type_scat_dispersion_real
_atom_type_scat_dispersion_imag
_atom_type_scat_source
C C 0.0033 0.0016 'International Tables Vol C Tables 4.2.6.8 and 6.1.1.4'
H H 0.0000 0.0000 'International Tables Vol C Tables 4.2.6.8 and 6.1.1.4'
N N 0.0061 0.0033 'International Tables Vol C Tables 4.2.6.8 and 6.1.1.4'
O O 0.0106 0.0060 'International Tables Vol C Tables 4.2.6.8 and 6.1.1.4'
Cl Cl 0.1484 0.1585 'International Tables Vol C Tables 4.2.6.8 and 6.1.1.4'
Br Br -0.2901 2.4595 'International Tables Vol C Tables 4.2.6.8 and 6.1.1.4'
Fe Fe 0.3463 0.8444 'International Tables Vol C Tables 4.2.6.8 and 6.1.1.4'

_space_group_crystal_system      orthorhombic
_space_group_IT_number           60
_space_group_name_H-M_alt        'P b c n'
_space_group_name_Hall           '-P 2n 2ab'

_shelx_space_group_comment       
;
The symmetry employed for this shelxl refinement is uniquely defined
by the following loop, which should always be used as a source of
symmetry information in preference to the above space-group names.
They are only intended as comments.
;

loop_
_space_group_symop_operation_xyz
'x, y, z'
'-x+1/2, -y+1/2, z+1/2'
'x+1/2, -y+1/2, -z'
'-x, y, -z+1/2'
'-x, -y, -z'
'x-1/2, y-1/2, -z-1/2'
'-x-1/2, y-1/2, z'
'x, -y, z-1/2'

_cell_length_a                   10.3027(4)
_cell_length_b                   14.2644(6)
_cell_length_c                   18.1624(7)
_cell_angle_alpha                90
_cell_angle_beta                 90
_cell_angle_gamma                90
_cell_volume                     2669.18(18)
_cell_formula_units_Z            4
_cell_measurement_temperature    125(2)
_cell_measurement_reflns_used    7243
_cell_measurement_theta_min      2.9901
_cell_measurement_theta_max      31.4420

_exptl_crystal_description       block
_exptl_crystal_colour            'dark brown'
_exptl_crystal_density_meas      ?
_exptl_crystal_density_method    ?
_exptl_crystal_density_diffrn    1.731
_exptl_crystal_F_000             1396
_exptl_transmission_factor_min   ?
_exptl_transmission_factor_max   ?
_exptl_crystal_size_max          .12
_exptl_crystal_size_mid          .09
_exptl_crystal_size_min          .07
_exptl_absorpt_coefficient_mu    3.703
_shelx_estimated_absorpt_T_min   ?
_shelx_estimated_absorpt_T_max   ?
_exptl_absorpt_correction_type   multi-scan
_exptl_absorpt_correction_T_min  0.772825
_exptl_absorpt_correction_T_max  1.000000
_exptl_absorpt_process_details   'SADABS (Sheldrick, 2003)'
_exptl_absorpt_special_details   ?
_diffrn_ambient_temperature      125(2)
_diffrn_radiation_wavelength     0.71073
_diffrn_radiation_type           MoK\a
_diffrn_radiation_source         'fine-focus sealed tube'
_diffrn_radiation_monochromator  graphite
_diffrn_measurement_device_type  'Bruker APEX-II diffractometer'
_diffrn_measurement_method       '\f and \w scans'
_diffrn_reflns_number            36793
_diffrn_reflns_av_unetI/netI     0.0150
_diffrn_reflns_av_R_equivalents  0.0303
_diffrn_reflns_limit_h_min       -13
_diffrn_reflns_limit_h_max       13
_diffrn_reflns_limit_k_min       -14
_diffrn_reflns_limit_k_max       18
_diffrn_reflns_limit_l_min       -23
_diffrn_reflns_limit_l_max       23
_diffrn_reflns_theta_min         2.243
_diffrn_reflns_theta_max         27.494
_diffrn_reflns_theta_full        25.242
_diffrn_measured_fraction_theta_max 1.000
_diffrn_measured_fraction_theta_full 1.000
_diffrn_reflns_Laue_measured_fraction_max 1.000
_diffrn_reflns_Laue_measured_fraction_full 1.000
_diffrn_reflns_point_group_measured_fraction_max 1.000
_diffrn_reflns_point_group_measured_fraction_full 1.000
_reflns_number_total             3074
_reflns_number_gt                2609
_reflns_threshold_expression     'I > 2\s(I)'
_reflns_Friedel_coverage         0.000
_reflns_Friedel_fraction_max     .
_reflns_Friedel_fraction_full    .

_reflns_special_details          
;
 Reflections were merged by SHELXL according to the crystal
 class for the calculation of statistics and refinement.
 
 _reflns_Friedel_fraction is defined as the number of unique
 Friedel pairs measured divided by the number that would be
 possible theoretically, ignoring centric projections and
 systematic absences.
;

_computing_data_collection       'APEX-II software (Bruker-Nonius, 2004)'
_computing_cell_refinement       'SAINT (Bruker, 2003)'
_computing_data_reduction        'SAINT (Bruker, 2003)'
_computing_structure_solution    'SHELXS-97 (Sheldrick, 2008)'
_computing_structure_refinement  'SHELXL-2014/7 (Sheldrick, 2014)'
_computing_molecular_graphics    ?
_computing_publication_material  'SHELXL-2014/7 (Sheldrick, 2014)'
_refine_special_details          ?
_refine_ls_structure_factor_coef Fsqd
_refine_ls_matrix_type           full
_refine_ls_weighting_scheme      calc
_refine_ls_weighting_details     
'w=1/[\s^2^(Fo^2^)+(0.0297P)^2^+1.9705P] where P=(Fo^2^+2Fc^2^)/3'
_atom_sites_solution_primary     ?
_atom_sites_solution_secondary   ?
_atom_sites_solution_hydrogens   mixed
_refine_ls_hydrogen_treatment    mixed
_refine_ls_extinction_method     none
_refine_ls_extinction_coef       .
_refine_ls_number_reflns         3074
_refine_ls_number_parameters     168
_refine_ls_number_restraints     0
_refine_ls_R_factor_all          0.0309
_refine_ls_R_factor_gt           0.0231
_refine_ls_wR_factor_ref         0.0610
_refine_ls_wR_factor_gt          0.0575
_refine_ls_goodness_of_fit_ref   1.044
_refine_ls_restrained_S_all      1.044
_refine_ls_shift/su_max          0.002
_refine_ls_shift/su_mean         0.000

loop_
_atom_site_label
_atom_site_type_symbol
_atom_site_fract_x
_atom_site_fract_y
_atom_site_fract_z
_atom_site_U_iso_or_equiv
_atom_site_adp_type
_atom_site_occupancy
_atom_site_site_symmetry_order
_atom_site_calc_flag
_atom_site_refinement_flags_posn
_atom_site_refinement_flags_adp
_atom_site_refinement_flags_occupancy
_atom_site_disorder_assembly
_atom_site_disorder_group
Fe1 Fe 0.5000 0.95099(2) 0.2500 0.01337(8) Uani 1 2 d S T P . .
C1 C 0.58934(19) 1.13433(14) 0.06279(10) 0.0263(4) Uani 1 1 d . . . . .
H1A H 0.6814 1.1214 0.0538 0.040 Uiso 1 1 calc R U . . .
H1B H 0.5807 1.1940 0.0891 0.040 Uiso 1 1 calc R U . . .
H1C H 0.5433 1.1382 0.0157 0.040 Uiso 1 1 calc R U . . .
C2 C 0.53134(18) 1.05590(13) 0.10895(9) 0.0211(4) Uani 1 1 d . . . . .
H2A H 0.4360 1.0641 0.1107 0.025 Uiso 1 1 calc R U . . .
H2B H 0.5493 0.9953 0.0844 0.025 Uiso 1 1 calc R U . . .
N1 N 0.58180(14) 1.05165(10) 0.18566(8) 0.0165(3) Uani 1 1 d . . . . .
H1 H 0.567(2) 1.1045(15) 0.2042(11) 0.020 Uiso 1 1 d . U . . .
C3 C 0.72471(16) 1.03706(13) 0.18994(10) 0.0195(4) Uani 1 1 d . . . . .
H3A H 0.7712 1.0925 0.1705 0.023 Uiso 1 1 calc R U . . .
H3B H 0.7504 0.9815 0.1607 0.023 Uiso 1 1 calc R U . . .
C4 C 0.75734(17) 1.02235(12) 0.27031(10) 0.0187(3) Uani 1 1 d . . . . .
H4A H 0.8488 1.0023 0.2759 0.022 Uiso 1 1 calc R U . . .
H4B H 0.7443 1.0810 0.2985 0.022 Uiso 1 1 calc R U . . .
N2 N 0.66891(14) 0.94885(10) 0.29669(8) 0.0153(3) Uani 1 1 d . . . . .
C5 C 0.71216(16) 0.88382(12) 0.33856(9) 0.0165(3) Uani 1 1 d . . . . .
H5 H 0.8014 0.8855 0.3517 0.020 Uiso 1 1 calc R U . . .
C6 C 0.63420(16) 0.80818(11) 0.36714(9) 0.0161(3) Uani 1 1 d . . . . .
C7 C 0.49842(17) 0.80396(11) 0.35590(9) 0.0165(3) Uani 1 1 d . . . . .
O1 O 0.43149(11) 0.86285(8) 0.31543(6) 0.0178(3) Uani 1 1 d . . . . .
C8 C 0.42814(18) 0.73270(12) 0.39246(10) 0.0211(4) Uani 1 1 d . . . . .
H8 H 0.3363 0.7309 0.3879 0.025 Uiso 1 1 calc R U . . .
C9 C 0.48974(18) 0.66579(13) 0.43455(10) 0.0235(4) Uani 1 1 d . . . . .
H9 H 0.4411 0.6177 0.4580 0.028 Uiso 1 1 calc R U . . .
C10 C 0.62440(18) 0.66944(12) 0.44232(10) 0.0209(4) Uani 1 1 d . . . . .
Br1 Br 0.70856(2) 0.57559(2) 0.49935(2) 0.03302(8) Uani 1 1 d . . . . .
C11 C 0.69570(17) 0.73912(12) 0.41043(9) 0.0187(3) Uani 1 1 d . . . . .
H11 H 0.7870 0.7411 0.4174 0.022 Uiso 1 1 calc R U . . .
Cl1 Cl 0.5000 1.29499(5) 0.2500 0.03284(17) Uani 1 2 d S T P . .
O2 O 0.60505(17) 1.23482(10) 0.27241(10) 0.0482(5) Uani 1 1 d . . . . .
O3 O 0.53615(18) 1.35307(13) 0.18978(12) 0.0569(5) Uani 1 1 d . . . . .

loop_
_atom_site_aniso_label
_atom_site_aniso_U_11
_atom_site_aniso_U_22
_atom_site_aniso_U_33
_atom_site_aniso_U_23
_atom_site_aniso_U_13
_atom_site_aniso_U_12
Fe1 0.01419(16) 0.01213(15) 0.01379(16) 0.000 0.00052(12) 0.000
C1 0.0279(10) 0.0309(10) 0.0202(9) 0.0074(8) -0.0015(7) -0.0043(8)
C2 0.0222(9) 0.0252(9) 0.0159(8) 0.0028(7) -0.0013(7) -0.0038(7)
N1 0.0184(7) 0.0145(7) 0.0165(7) -0.0002(6) 0.0009(6) -0.0004(6)
C3 0.0162(8) 0.0205(8) 0.0219(9) 0.0032(7) 0.0031(6) -0.0024(7)
C4 0.0180(8) 0.0169(8) 0.0211(8) 0.0017(7) -0.0001(7) -0.0037(7)
N2 0.0152(7) 0.0151(6) 0.0158(7) -0.0016(5) 0.0015(5) -0.0018(6)
C5 0.0150(8) 0.0188(8) 0.0158(8) -0.0023(7) 0.0008(6) 0.0013(7)
C6 0.0197(8) 0.0151(8) 0.0136(8) -0.0017(6) 0.0019(6) 0.0013(7)
C7 0.0206(8) 0.0142(7) 0.0146(8) -0.0016(6) 0.0008(6) 0.0004(7)
O1 0.0165(6) 0.0164(6) 0.0206(6) 0.0040(5) -0.0006(5) -0.0005(5)
C8 0.0198(9) 0.0186(8) 0.0250(9) 0.0023(7) -0.0015(7) -0.0030(7)
C9 0.0266(9) 0.0181(8) 0.0257(9) 0.0057(7) 0.0020(7) -0.0039(8)
C10 0.0261(9) 0.0178(8) 0.0187(8) 0.0032(7) -0.0008(7) 0.0048(7)
Br1 0.03167(12) 0.03064(12) 0.03674(13) 0.01862(9) -0.00085(8) 0.00510(8)
C11 0.0192(9) 0.0206(8) 0.0164(8) 0.0003(7) 0.0008(6) 0.0026(7)
Cl1 0.0311(4) 0.0181(3) 0.0494(4) 0.000 -0.0156(3) 0.000
O2 0.0468(10) 0.0252(7) 0.0724(12) -0.0122(8) -0.0362(9) 0.0122(7)
O3 0.0467(10) 0.0484(10) 0.0756(13) 0.0224(10) -0.0057(9) -0.0088(9)

_geom_special_details            
;
 All esds (except the esd in the dihedral angle between two l.s. planes)
 are estimated using the full covariance matrix.  The cell esds are taken
 into account individually in the estimation of esds in distances, angles
 and torsion angles; correlations between esds in cell parameters are only
 used when they are defined by crystal symmetry.  An approximate (isotropic)
 treatment of cell esds is used for estimating esds involving l.s. planes.
;

loop_
_geom_bond_atom_site_label_1
_geom_bond_atom_site_label_2
_geom_bond_distance
_geom_bond_site_symmetry_2
_geom_bond_publ_flag
Fe1 O1 1.8684(12) 4_655 ?
Fe1 O1 1.8684(12) . ?
Fe1 N2 1.9361(14) 4_655 ?
Fe1 N2 1.9361(14) . ?
Fe1 N1 2.0340(14) 4_655 ?
Fe1 N1 2.0340(14) . ?
C1 C2 1.520(2) . ?
C1 H1A 0.9800 . ?
C1 H1B 0.9800 . ?
C1 H1C 0.9800 . ?
C2 N1 1.488(2) . ?
C2 H2A 0.9900 . ?
C2 H2B 0.9900 . ?
N1 C3 1.489(2) . ?
N1 H1 0.84(2) . ?
C3 C4 1.513(2) . ?
C3 H3A 0.9900 . ?
C3 H3B 0.9900 . ?
C4 N2 1.469(2) . ?
C4 H4A 0.9900 . ?
C4 H4B 0.9900 . ?
N2 C5 1.280(2) . ?
C5 C6 1.442(2) . ?
C5 H5 0.9500 . ?
C6 C11 1.411(2) . ?
C6 C7 1.415(2) . ?
C7 O1 1.312(2) . ?
C7 C8 1.414(2) . ?
C8 C9 1.378(2) . ?
C8 H8 0.9500 . ?
C9 C10 1.396(3) . ?
C9 H9 0.9500 . ?
C10 C11 1.365(3) . ?
C10 Br1 1.9018(17) . ?
C11 H11 0.9500 . ?
Cl1 O3 1.4216(19) . ?
Cl1 O3 1.4217(19) 4_655 ?
Cl1 O2 1.4400(15) 4_655 ?
Cl1 O2 1.4400(15) . ?

loop_
_geom_angle_atom_site_label_1
_geom_angle_atom_site_label_2
_geom_angle_atom_site_label_3
_geom_angle
_geom_angle_site_symmetry_1
_geom_angle_site_symmetry_3
_geom_angle_publ_flag
O1 Fe1 O1 95.42(7) 4_655 . ?
O1 Fe1 N2 92.89(6) 4_655 4_655 ?
O1 Fe1 N2 85.89(6) . 4_655 ?
O1 Fe1 N2 85.89(5) 4_655 . ?
O1 Fe1 N2 92.89(6) . . ?
N2 Fe1 N2 178.20(8) 4_655 . ?
O1 Fe1 N1 175.48(6) 4_655 4_655 ?
O1 Fe1 N1 87.31(6) . 4_655 ?
N2 Fe1 N1 83.70(6) 4_655 4_655 ?
N2 Fe1 N1 97.58(6) . 4_655 ?
O1 Fe1 N1 87.31(6) 4_655 . ?
O1 Fe1 N1 175.48(6) . . ?
N2 Fe1 N1 97.58(6) 4_655 . ?
N2 Fe1 N1 83.70(6) . . ?
N1 Fe1 N1 90.19(8) 4_655 . ?
C2 C1 H1A 109.5 . . ?
C2 C1 H1B 109.5 . . ?
H1A C1 H1B 109.5 . . ?
C2 C1 H1C 109.5 . . ?
H1A C1 H1C 109.5 . . ?
H1B C1 H1C 109.5 . . ?
N1 C2 C1 114.14(15) . . ?
N1 C2 H2A 108.7 . . ?
C1 C2 H2A 108.7 . . ?
N1 C2 H2B 108.7 . . ?
C1 C2 H2B 108.7 . . ?
H2A C2 H2B 107.6 . . ?
C2 N1 C3 113.57(14) . . ?
C2 N1 Fe1 114.96(11) . . ?
C3 N1 Fe1 106.33(10) . . ?
C2 N1 H1 106.0(14) . . ?
C3 N1 H1 106.5(14) . . ?
Fe1 N1 H1 109.2(14) . . ?
N1 C3 C4 106.83(14) . . ?
N1 C3 H3A 110.4 . . ?
C4 C3 H3A 110.4 . . ?
N1 C3 H3B 110.4 . . ?
C4 C3 H3B 110.4 . . ?
H3A C3 H3B 108.6 . . ?
N2 C4 C3 106.01(14) . . ?
N2 C4 H4A 110.5 . . ?
C3 C4 H4A 110.5 . . ?
N2 C4 H4B 110.5 . . ?
C3 C4 H4B 110.5 . . ?
H4A C4 H4B 108.7 . . ?
C5 N2 C4 119.68(15) . . ?
C5 N2 Fe1 125.78(12) . . ?
C4 N2 Fe1 113.79(11) . . ?
N2 C5 C6 124.23(16) . . ?
N2 C5 H5 117.9 . . ?
C6 C5 H5 117.9 . . ?
C11 C6 C7 119.66(16) . . ?
C11 C6 C5 118.23(15) . . ?
C7 C6 C5 122.04(15) . . ?
O1 C7 C8 117.02(16) . . ?
O1 C7 C6 124.98(15) . . ?
C8 C7 C6 117.98(16) . . ?
C7 O1 Fe1 126.05(11) . . ?
C9 C8 C7 121.52(17) . . ?
C9 C8 H8 119.2 . . ?
C7 C8 H8 119.2 . . ?
C8 C9 C10 119.22(17) . . ?
C8 C9 H9 120.4 . . ?
C10 C9 H9 120.4 . . ?
C11 C10 C9 121.29(16) . . ?
C11 C10 Br1 119.89(14) . . ?
C9 C10 Br1 118.82(13) . . ?
C10 C11 C6 120.22(16) . . ?
C10 C11 H11 119.9 . . ?
C6 C11 H11 119.9 . . ?
O3 Cl1 O3 108.72(18) . 4_655 ?
O3 Cl1 O2 109.07(10) . 4_655 ?
O3 Cl1 O2 111.59(11) 4_655 4_655 ?
O3 Cl1 O2 111.59(11) . . ?
O3 Cl1 O2 109.07(10) 4_655 . ?
O2 Cl1 O2 106.83(13) 4_655 . ?

loop_
_geom_torsion_atom_site_label_1
_geom_torsion_atom_site_label_2
_geom_torsion_atom_site_label_3
_geom_torsion_atom_site_label_4
_geom_torsion
_geom_torsion_site_symmetry_1
_geom_torsion_site_symmetry_2
_geom_torsion_site_symmetry_3
_geom_torsion_site_symmetry_4
_geom_torsion_publ_flag
C1 C2 N1 C3 -59.8(2) . . . . ?
C1 C2 N1 Fe1 177.42(13) . . . . ?
C2 N1 C3 C4 -173.10(14) . . . . ?
Fe1 N1 C3 C4 -45.70(15) . . . . ?
N1 C3 C4 N2 51.22(17) . . . . ?
C3 C4 N2 C5 137.42(16) . . . . ?
C3 C4 N2 Fe1 -33.21(16) . . . . ?
C4 N2 C5 C6 -179.61(15) . . . . ?
Fe1 N2 C5 C6 -10.2(2) . . . . ?
N2 C5 C6 C11 177.56(16) . . . . ?
N2 C5 C6 C7 -5.4(3) . . . . ?
C11 C6 C7 O1 -178.33(15) . . . . ?
C5 C6 C7 O1 4.7(3) . . . . ?
C11 C6 C7 C8 3.5(2) . . . . ?
C5 C6 C7 C8 -173.42(15) . . . . ?
C8 C7 O1 Fe1 -169.74(12) . . . . ?
C6 C7 O1 Fe1 12.1(2) . . . . ?
O1 Fe1 O1 C7 65.90(12) 4_655 . . . ?
N2 Fe1 O1 C7 158.42(13) 4_655 . . . ?
N2 Fe1 O1 C7 -20.25(13) . . . . ?
N1 Fe1 O1 C7 -117.71(13) 4_655 . . . ?
O1 C7 C8 C9 178.11(16) . . . . ?
C6 C7 C8 C9 -3.6(3) . . . . ?
C7 C8 C9 C10 1.1(3) . . . . ?
C8 C9 C10 C11 1.5(3) . . . . ?
C8 C9 C10 Br1 -179.06(14) . . . . ?
C9 C10 C11 C6 -1.5(3) . . . . ?
Br1 C10 C11 C6 179.05(13) . . . . ?
C7 C6 C11 C10 -1.1(3) . . . . ?
C5 C6 C11 C10 176.01(16) . . . . ?

loop_
_geom_hbond_atom_site_label_D
_geom_hbond_atom_site_label_H
_geom_hbond_atom_site_label_A
_geom_hbond_distance_DH
_geom_hbond_distance_HA
_geom_hbond_distance_DA
_geom_hbond_angle_DHA
_geom_hbond_site_symmetry_A
C2 H2A N2 0.99 2.59 3.086(2) 111.1 4_655
C2 H2A Br1 0.99 3.08 3.8739(18) 137.7 6_566
C2 H2B Br1 0.99 3.10 3.8290(19) 131.2 2_664
N1 H1 Cl1 0.84(2) 2.92(2) 3.7582(16) 172.4(18) .
N1 H1 O2 0.84(2) 2.27(2) 3.060(2) 157.5(19) .
N1 H1 O2 0.84(2) 2.60(2) 3.333(2) 146.1(18) 4_655
C3 H3B Br1 0.99 3.07 3.8778(18) 139.6 2_664
C5 H5 O3 0.95 2.57 3.406(3) 146.2 6_656

_refine_diff_density_max         0.575
_refine_diff_density_min         -0.424
_refine_diff_density_rms         0.062

_shelx_res_file                  
;

    pnm104.res created by SHELXL-2014/7


TITL lili1
CELL 0.71073    10.3027   14.2644   18.1624   90.0000 90.0000   90.0000
ZERR    4.00     0.0004    0.0006    0.0007    0.0000  0.0000    0.0000
LATT  1
SYMM .5-X, .5-Y, .5+Z
SYMM .5+X, .5-Y, -Z
SYMM -X, Y, .5-Z
SFAC C H N O Cl Br Fe
UNIT 88 112 16 24 4 8 4
TEMP -148.15

EQIV $1 -x+1, y, -z+1/2
EQIV $2 x-1/2, y+1/2, -z+1/2
EQIV $3 -x+3/2, -y+3/2, z-1/2
EQIV $4 x+1/2, y-1/2, -z+1/2
HTAB C2 N2_$1
HTAB C2 Br1_$2
HTAB C2 Br1_$3
HTAB N1 Cl1
HTAB N1 O2
HTAB N1 O2_$1
HTAB C3 Br1_$3
HTAB C5 O3_$4
MPLA 9 BR1 O1 C5 C6 C7 C8 C9 C10 C11 N2 C4
MPLA 9 BR1_$1 O1_$1 C5_$1 C6_$1 C7_$1 C8_$1 C9_$1 C10_$1 C11_$1 N2_$1 C4_$1

L.S. 5
ACTA
BOND $H
HTAB
CONF
BOND
FMAP 2
PLAN 20

WGHT    0.029700    1.970500
FVAR       0.32182
MOLE   1
FE1   7    0.500000    0.950987    0.250000    10.50000    0.01419    0.01213 =
         0.01379    0.00000    0.00052    0.00000
MOLE   2
C1    1    0.589335    1.134333    0.062789    11.00000    0.02791    0.03086 =
         0.02023    0.00741   -0.00151   -0.00427
AFIX 137
H1A   2    0.681396    1.121374    0.053807    11.00000   -1.50000
H1B   2    0.580655    1.193951    0.089149    11.00000   -1.50000
H1C   2    0.543335    1.138231    0.015660    11.00000   -1.50000
AFIX   0
C2    1    0.531345    1.055903    0.108946    11.00000    0.02216    0.02518 =
         0.01589    0.00282   -0.00128   -0.00380
AFIX  23
H2A   2    0.435979    1.064110    0.110720    11.00000   -1.20000
H2B   2    0.549253    0.995302    0.084395    11.00000   -1.20000
AFIX   0
N1    3    0.581796    1.051646    0.185664    11.00000    0.01842    0.01454 =
         0.01649   -0.00019    0.00092   -0.00042
H1    2    0.567076    1.104494    0.204197    11.00000   -1.20000
C3    1    0.724706    1.037060    0.189935    11.00000    0.01619    0.02050 =
         0.02193    0.00324    0.00307   -0.00243
AFIX  23
H3A   2    0.771172    1.092528    0.170478    11.00000   -1.20000
H3B   2    0.750365    0.981522    0.160665    11.00000   -1.20000
AFIX   0
C4    1    0.757341    1.022351    0.270311    11.00000    0.01798    0.01692 =
         0.02107    0.00174   -0.00012   -0.00373
AFIX  23
H4A   2    0.848809    1.002311    0.275908    11.00000   -1.20000
H4B   2    0.744278    1.081036    0.298452    11.00000   -1.20000
AFIX   0
N2    3    0.668909    0.948851    0.296687    11.00000    0.01523    0.01506 =
         0.01575   -0.00156    0.00148   -0.00180
C5    1    0.712157    0.883817    0.338558    11.00000    0.01497    0.01879 =
         0.01582   -0.00229    0.00084    0.00134
AFIX  43
H5    2    0.801398    0.885483    0.351656    11.00000   -1.20000
AFIX   0
C6    1    0.634201    0.808177    0.367142    11.00000    0.01968    0.01506 =
         0.01361   -0.00169    0.00186    0.00131
C7    1    0.498425    0.803963    0.355898    11.00000    0.02059    0.01421 =
         0.01455   -0.00162    0.00081    0.00038
O1    4    0.431490    0.862853    0.315428    11.00000    0.01651    0.01640 =
         0.02056    0.00398   -0.00057   -0.00046
C8    1    0.428141    0.732699    0.392458    11.00000    0.01977    0.01858 =
         0.02504    0.00226   -0.00147   -0.00297
AFIX  43
H8    2    0.336317    0.730904    0.387895    11.00000   -1.20000
AFIX   0
C9    1    0.489741    0.665793    0.434553    11.00000    0.02661    0.01806 =
         0.02575    0.00572    0.00198   -0.00387
AFIX  43
H9    2    0.441114    0.617738    0.458018    11.00000   -1.20000
AFIX   0
C10   1    0.624404    0.669442    0.442317    11.00000    0.02611    0.01782 =
         0.01867    0.00316   -0.00078    0.00477
BR1   6    0.708557    0.575587    0.499345    11.00000    0.03167    0.03064 =
         0.03674    0.01862   -0.00085    0.00510
C11   1    0.695702    0.739121    0.410425    11.00000    0.01920    0.02062 =
         0.01640    0.00030    0.00082    0.00264
AFIX  43
H11   2    0.787045    0.741117    0.417401    11.00000   -1.20000
AFIX   0

MOLE   3
CL1   5    0.500000    1.294990    0.250000    10.50000    0.03109    0.01806 =
         0.04936    0.00000   -0.01565    0.00000
O2    4    0.605046    1.234817    0.272410    11.00000    0.04684    0.02520 =
         0.07244   -0.01215   -0.03617    0.01222
O3    4    0.536146    1.353066    0.189784    11.00000    0.04668    0.04842 =
         0.07565    0.02235   -0.00567   -0.00876

HKLF 4

REM  lili1
REM R1 =  0.0231 for    2609 Fo > 4sig(Fo)  and  0.0309 for all    3074 data
REM    168 parameters refined using      0 restraints

END

WGHT      0.0297      1.9705

REM Instructions for potential hydrogen bonds
HTAB C2 N2_$1
HTAB C2 Br1_$2
HTAB C2 Br1_$3
HTAB N1 Cl1
HTAB N1 O2
HTAB N1 O2_$1
HTAB C3 Br1_$3
HTAB C5 O3_$4

REM Highest difference peak  0.575,  deepest hole -0.424,  1-sigma level  0.062
Q1    1   0.6645  0.5935  0.5255  11.00000  0.05    0.58
Q2    1   0.7039  0.5705  0.4463  11.00000  0.05    0.37
Q3    1   0.6655  0.8444  0.3457  11.00000  0.05    0.37
Q4    1   0.5000  1.3716  0.2500  10.50000  0.05    0.36
Q5    1   0.7366  1.0321  0.2313  11.00000  0.05    0.34
Q6    1   0.6577  0.7776  0.3888  11.00000  0.05    0.33
Q7    1   0.4666  0.7629  0.3719  11.00000  0.05    0.33
Q8    1   0.4691  0.7774  0.3869  11.00000  0.05    0.33
Q9    1   0.4962  0.9453  0.3046  11.00000  0.05    0.32
Q10   1   0.5015  1.3048  0.1791  11.00000  0.05    0.31
Q11   1   0.6320  1.2667  0.2415  11.00000  0.05    0.30
Q12   1   0.5700  0.8004  0.3581  11.00000  0.05    0.30
Q13   1   0.4556  0.7194  0.4288  11.00000  0.05    0.30
Q14   1   0.7061  0.9830  0.2815  11.00000  0.05    0.29
Q15   1   0.6528  1.0364  0.1834  11.00000  0.05    0.29
Q16   1   0.7654  0.6085  0.4987  11.00000  0.05    0.29
Q17   1   0.5464  1.0002  0.2745  11.00000  0.05    0.28
Q18   1   0.5566  1.0552  0.1444  11.00000  0.05    0.28
Q19   1   0.6641  0.6213  0.4648  11.00000  0.05    0.27
Q20   1   0.4673  0.6970  0.4065  11.00000  0.05    0.27
;
_shelx_res_checksum              90981
####################################################################### 
# 
# This file contains crystal structure data downloaded from the 
# Cambridge Structural Database (CSD) hosted by the Cambridge 
# Crystallographic Data Centre (CCDC).
# 
# Full information about CCDC data access policies and citation 
# guidelines are available at http://www.ccdc.cam.ac.uk/access/V1 
# 
# Audit and citation data items may have been added by the CCDC. 
# Please retain this information to preserve the provenance of 
# this file and to allow appropriate attribution of the data. 
# 
#######################################################################

data_lili4
_database_code_depnum_ccdc_archive 'CCDC 1434941'
_audit_update_record             
;
2015-11-03 deposited with the CCDC.
2016-03-17 downloaded from the CCDC.
;

_audit_creation_method           SHELXL-2014/7
_shelx_SHELXL_version_number     2014/7
_chemical_name_systematic        ?
_chemical_name_common            ?
_chemical_melting_point          ?
_chemical_formula_moiety         ?
_chemical_formula_sum            'C22 H28 Br2 Cl Fe N4 O6'
_chemical_formula_weight         695.60

loop_
_atom_type_symbol
_atom_type_description
_atom_type_scat_dispersion_real
_atom_type_scat_dispersion_imag
_atom_type_scat_source
C C 0.0033 0.0016 'International Tables Vol C Tables 4.2.6.8 and 6.1.1.4'
H H 0.0000 0.0000 'International Tables Vol C Tables 4.2.6.8 and 6.1.1.4'
N N 0.0061 0.0033 'International Tables Vol C Tables 4.2.6.8 and 6.1.1.4'
O O 0.0106 0.0060 'International Tables Vol C Tables 4.2.6.8 and 6.1.1.4'
Cl Cl 0.1484 0.1585 'International Tables Vol C Tables 4.2.6.8 and 6.1.1.4'
Br Br -0.2901 2.4595 'International Tables Vol C Tables 4.2.6.8 and 6.1.1.4'
Fe Fe 0.3463 0.8444 'International Tables Vol C Tables 4.2.6.8 and 6.1.1.4'

_space_group_crystal_system      orthorhombic
_space_group_IT_number           60
_space_group_name_H-M_alt        'P b c n'
_space_group_name_Hall           '-P 2n 2ab'

_shelx_space_group_comment       
;
The symmetry employed for this shelxl refinement is uniquely defined
by the following loop, which should always be used as a source of
symmetry information in preference to the above space-group names.
They are only intended as comments.
;

loop_
_space_group_symop_operation_xyz
'x, y, z'
'-x+1/2, -y+1/2, z+1/2'
'x+1/2, -y+1/2, -z'
'-x, y, -z+1/2'
'-x, -y, -z'
'x-1/2, y-1/2, -z-1/2'
'-x-1/2, y-1/2, z'
'x, -y, z-1/2'

_cell_length_a                   11.931(3)
_cell_length_b                   12.170(3)
_cell_length_c                   19.166(5)
_cell_angle_alpha                90
_cell_angle_beta                 90
_cell_angle_gamma                90
_cell_volume                     2782.9(11)
_cell_formula_units_Z            4
_cell_measurement_temperature    297(2)
_cell_measurement_reflns_used    6231
_cell_measurement_theta_min      2.3905
_cell_measurement_theta_max      18.9033

_exptl_crystal_description       block
_exptl_crystal_colour            'dark brown'
_exptl_crystal_density_meas      ?
_exptl_crystal_density_method    ?
_exptl_crystal_density_diffrn    1.660
_exptl_crystal_F_000             1396
_exptl_transmission_factor_min   ?
_exptl_transmission_factor_max   ?
_exptl_crystal_size_max          .12
_exptl_crystal_size_mid          .09
_exptl_crystal_size_min          .07
_exptl_absorpt_coefficient_mu    3.552
_shelx_estimated_absorpt_T_min   ?
_shelx_estimated_absorpt_T_max   ?
_exptl_absorpt_correction_type   multi-scan
_exptl_absorpt_correction_T_min  0.549286
_exptl_absorpt_correction_T_max  1.000000
_exptl_absorpt_process_details   'SADABS (Sheldrick, 2003)'
_exptl_absorpt_special_details   ?
_diffrn_ambient_temperature      297(2)
_diffrn_radiation_wavelength     0.71073
_diffrn_radiation_type           MoK\a
_diffrn_radiation_source         'fine-focus sealed tube'
_diffrn_radiation_monochromator  graphite
_diffrn_measurement_device_type  'Bruker APEX-II diffractometer'
_diffrn_measurement_method       '\f and \w scans'
_diffrn_reflns_number            29032
_diffrn_reflns_av_unetI/netI     0.0357
_diffrn_reflns_av_R_equivalents  0.0404
_diffrn_reflns_limit_h_min       -14
_diffrn_reflns_limit_h_max       14
_diffrn_reflns_limit_k_min       -14
_diffrn_reflns_limit_k_max       14
_diffrn_reflns_limit_l_min       -22
_diffrn_reflns_limit_l_max       22
_diffrn_reflns_theta_min         2.125
_diffrn_reflns_theta_max         24.997
_diffrn_reflns_theta_full        24.997
_diffrn_measured_fraction_theta_max 1.000
_diffrn_measured_fraction_theta_full 1.000
_diffrn_reflns_Laue_measured_fraction_max 1.000
_diffrn_reflns_Laue_measured_fraction_full 1.000
_diffrn_reflns_point_group_measured_fraction_max 1.000
_diffrn_reflns_point_group_measured_fraction_full 1.000
_reflns_number_total             2454
_reflns_number_gt                1347
_reflns_threshold_expression     'I > 2\s(I)'
_reflns_Friedel_coverage         0.000
_reflns_Friedel_fraction_max     .
_reflns_Friedel_fraction_full    .

_reflns_special_details          
;
 Reflections were merged by SHELXL according to the crystal
 class for the calculation of statistics and refinement.
 
 _reflns_Friedel_fraction is defined as the number of unique
 Friedel pairs measured divided by the number that would be
 possible theoretically, ignoring centric projections and
 systematic absences.
;

_computing_data_collection       'APEX-II software (Bruker-Nonius, 2004)'
_computing_cell_refinement       'SAINT (Bruker, 2003)'
_computing_data_reduction        'SAINT (Bruker, 2003)'
_computing_structure_solution    'SHELXS-97 (Sheldrick, 2008)'
_computing_structure_refinement  'SHELXL-2014/7 (Sheldrick, 2014)'
_computing_molecular_graphics    ?
_computing_publication_material  'SHELXL-2014/7 (Sheldrick, 2014)'
_refine_special_details          ?
_refine_ls_structure_factor_coef Fsqd
_refine_ls_matrix_type           full
_refine_ls_weighting_scheme      calc
_refine_ls_weighting_details     
'w=1/[\s^2^(Fo^2^)+(0.1802P)^2^+13.7557P] where P=(Fo^2^+2Fc^2^)/3'
_atom_sites_solution_primary     ?
_atom_sites_solution_secondary   ?
_atom_sites_solution_hydrogens   geom
_refine_ls_hydrogen_treatment    constr
_refine_ls_extinction_method     none
_refine_ls_extinction_coef       .
_refine_ls_number_reflns         2454
_refine_ls_number_parameters     150
_refine_ls_number_restraints     8
_refine_ls_R_factor_all          0.1583
_refine_ls_R_factor_gt           0.1001
_refine_ls_wR_factor_ref         0.3515
_refine_ls_wR_factor_gt          0.2984
_refine_ls_goodness_of_fit_ref   1.098
_refine_ls_restrained_S_all      5.099
_refine_ls_shift/su_max          0.000
_refine_ls_shift/su_mean         0.000

loop_
_atom_site_label
_atom_site_type_symbol
_atom_site_fract_x
_atom_site_fract_y
_atom_site_fract_z
_atom_site_U_iso_or_equiv
_atom_site_adp_type
_atom_site_occupancy
_atom_site_site_symmetry_order
_atom_site_calc_flag
_atom_site_refinement_flags_posn
_atom_site_refinement_flags_adp
_atom_site_refinement_flags_occupancy
_atom_site_disorder_assembly
_atom_site_disorder_group
Fe1 Fe 0.5000 0.95814(17) 0.2500 0.0531(7) Uani 1 2 d S T P . .
C1 C 0.5611(14) 1.1651(12) 0.0635(7) 0.108(5) Uani 1 1 d . . . . .
H1A H 0.5649 1.2326 0.0893 0.162 Uiso 1 1 calc R U . . .
H1B H 0.5105 1.1737 0.0249 0.162 Uiso 1 1 calc R U . . .
H1C H 0.6344 1.1468 0.0462 0.162 Uiso 1 1 calc R U . . .
C2 C 0.5201(12) 1.0752(11) 0.1101(6) 0.080(4) Uani 1 1 d . . . . .
H2A H 0.5414 1.0051 0.0900 0.095 Uiso 1 1 calc R U . . .
H2B H 0.4389 1.0778 0.1116 0.095 Uiso 1 1 calc R U . . .
N1 N 0.5640(7) 1.0804(8) 0.1835(4) 0.064(2) Uani 1 1 d . . . . .
H1 H 0.5431 1.1520 0.2030 0.077 Uiso 1 1 calc R U . . .
C3 C 0.6866(9) 1.0718(11) 0.1859(6) 0.075(3) Uani 1 1 d . . . . .
H3A H 0.7206 1.1379 0.1673 0.090 Uiso 1 1 calc R U . . .
H3B H 0.7116 1.0096 0.1582 0.090 Uiso 1 1 calc R U . . .
C4 C 0.7194(9) 1.0563(10) 0.2616(6) 0.072(3) Uani 1 1 d . . . . .
H4A H 0.7989 1.0405 0.2651 0.086 Uiso 1 1 calc R U . . .
H4B H 0.7039 1.1227 0.2879 0.086 Uiso 1 1 calc R U . . .
N2 N 0.6554(7) 0.9663(7) 0.2890(4) 0.056(2) Uani 1 1 d . . . . .
C5 C 0.6962(8) 0.8957(9) 0.3313(5) 0.056(3) Uani 1 1 d . . . . .
H5 H 0.7712 0.9039 0.3433 0.068 Uiso 1 1 calc R U . . .
C6 C 0.6388(8) 0.8067(9) 0.3614(5) 0.059(3) Uani 1 1 d . . . . .
C7 C 0.5232(10) 0.7866(10) 0.3522(6) 0.068(3) Uani 1 1 d . . . . .
O1 O 0.4564(6) 0.8533(6) 0.3158(4) 0.071(2) Uani 1 1 d . . . . .
C8 C 0.4726(12) 0.6945(12) 0.3841(7) 0.089(4) Uani 1 1 d . . . . .
H8 H 0.3962 0.6819 0.3786 0.107 Uiso 1 1 calc R U . . .
C9 C 0.5365(14) 0.6239(12) 0.4231(7) 0.095(4) Uani 1 1 d . . . . .
H9 H 0.5044 0.5604 0.4413 0.114 Uiso 1 1 calc R U . . .
C10 C 0.6485(13) 0.6465(10) 0.4357(6) 0.084(4) Uani 1 1 d . . . . .
Br1 Br 0.73251(18) 0.55216(16) 0.49453(9) 0.1239(9) Uani 1 1 d . . . . .
C11 C 0.6989(11) 0.7336(11) 0.4051(6) 0.075(3) Uani 1 1 d . . . . .
H11 H 0.7749 0.7457 0.4129 0.090 Uiso 1 1 calc R U . . .
Cl1 Cl 0.5000 1.3621(5) 0.2500 0.1108(18) Uiso 1 2 d DS . P . .
O2 O 0.5869(5) 1.2968(8) 0.2720(6) 0.166 Uiso 1 1 d D U . . .
O3 O 0.4695(10) 1.4331(9) 0.3004(6) 0.166 Uiso 1 1 d D U . . .

loop_
_atom_site_aniso_label
_atom_site_aniso_U_11
_atom_site_aniso_U_22
_atom_site_aniso_U_33
_atom_site_aniso_U_23
_atom_site_aniso_U_13
_atom_site_aniso_U_12
Fe1 0.0438(11) 0.0716(14) 0.0440(11) 0.000 -0.0005(9) 0.000
C1 0.118(12) 0.125(12) 0.081(9) 0.040(9) 0.014(8) -0.016(10)
C2 0.098(10) 0.092(8) 0.048(6) 0.017(6) -0.006(6) -0.015(7)
N1 0.065(6) 0.069(5) 0.057(5) 0.008(4) 0.010(4) -0.006(4)
C3 0.062(7) 0.101(9) 0.062(7) 0.002(6) 0.020(6) -0.012(6)
C4 0.044(6) 0.085(8) 0.085(9) 0.002(6) 0.002(5) -0.015(5)
N2 0.046(4) 0.062(5) 0.059(5) -0.009(4) 0.010(4) -0.003(4)
C5 0.043(5) 0.071(7) 0.055(6) -0.003(5) -0.001(5) 0.006(5)
C6 0.057(7) 0.070(7) 0.051(6) -0.013(5) 0.004(5) 0.006(5)
C7 0.070(8) 0.076(7) 0.058(7) -0.015(6) 0.001(6) -0.009(6)
O1 0.065(4) 0.083(5) 0.066(5) 0.013(4) 0.004(4) -0.015(4)
C8 0.097(10) 0.108(10) 0.062(7) 0.017(7) -0.011(7) -0.030(8)
C9 0.115(13) 0.088(10) 0.082(10) 0.008(8) 0.005(9) -0.014(9)
C10 0.108(11) 0.076(8) 0.068(8) 0.014(6) 0.020(7) 0.019(8)
Br1 0.1423(17) 0.1271(16) 0.1022(14) 0.0434(10) 0.0260(10) 0.0477(11)
C11 0.082(8) 0.088(8) 0.055(7) -0.003(6) 0.020(6) 0.018(7)

_geom_special_details            
;
 All esds (except the esd in the dihedral angle between two l.s. planes)
 are estimated using the full covariance matrix.  The cell esds are taken
 into account individually in the estimation of esds in distances, angles
 and torsion angles; correlations between esds in cell parameters are only
 used when they are defined by crystal symmetry.  An approximate (isotropic)
 treatment of cell esds is used for estimating esds involving l.s. planes.
;

loop_
_geom_bond_atom_site_label_1
_geom_bond_atom_site_label_2
_geom_bond_distance
_geom_bond_site_symmetry_2
_geom_bond_publ_flag
Fe1 O1 1.868(7) 4_655 ?
Fe1 O1 1.868(7) . ?
Fe1 N2 2.002(8) . ?
Fe1 N2 2.002(8) 4_655 ?
Fe1 N1 2.103(8) 4_655 ?
Fe1 N1 2.103(8) . ?
C1 C2 1.496(16) . ?
C1 H1A 0.9600 . ?
C1 H1B 0.9600 . ?
C1 H1C 0.9600 . ?
C2 N1 1.502(14) . ?
C2 H2A 0.9700 . ?
C2 H2B 0.9700 . ?
N1 C3 1.467(14) . ?
N1 H1 0.9800 . ?
C3 C4 1.516(16) . ?
C3 H3A 0.9700 . ?
C3 H3B 0.9700 . ?
C4 N2 1.435(13) . ?
C4 H4A 0.9700 . ?
C4 H4B 0.9700 . ?
N2 C5 1.277(13) . ?
C5 C6 1.405(15) . ?
C5 H5 0.9300 . ?
C6 C7 1.412(15) . ?
C6 C11 1.417(16) . ?
C7 O1 1.334(14) . ?
C7 C8 1.413(17) . ?
C8 C9 1.372(19) . ?
C8 H8 0.9300 . ?
C9 C10 1.39(2) . ?
C9 H9 0.9300 . ?
C10 C11 1.353(17) . ?
C10 Br1 1.895(13) . ?
C11 H11 0.9300 . ?
Cl1 O3 1.345(7) . ?
Cl1 O3 1.345(7) 4_655 ?
Cl1 O2 1.373(6) 4_655 ?
Cl1 O2 1.373(6) . ?

loop_
_geom_angle_atom_site_label_1
_geom_angle_atom_site_label_2
_geom_angle_atom_site_label_3
_geom_angle
_geom_angle_site_symmetry_1
_geom_angle_site_symmetry_3
_geom_angle_publ_flag
O1 Fe1 O1 93.8(5) 4_655 . ?
O1 Fe1 N2 91.6(3) 4_655 . ?
O1 Fe1 N2 92.3(3) . . ?
O1 Fe1 N2 92.3(3) 4_655 4_655 ?
O1 Fe1 N2 91.6(3) . 4_655 ?
N2 Fe1 N2 174.3(5) . 4_655 ?
O1 Fe1 N1 173.6(3) 4_655 4_655 ?
O1 Fe1 N1 88.5(4) . 4_655 ?
N2 Fe1 N1 94.3(3) . 4_655 ?
N2 Fe1 N1 81.7(3) 4_655 4_655 ?
O1 Fe1 N1 88.5(4) 4_655 . ?
O1 Fe1 N1 173.6(3) . . ?
N2 Fe1 N1 81.7(3) . . ?
N2 Fe1 N1 94.3(3) 4_655 . ?
N1 Fe1 N1 89.9(5) 4_655 . ?
C2 C1 H1A 109.5 . . ?
C2 C1 H1B 109.5 . . ?
H1A C1 H1B 109.5 . . ?
C2 C1 H1C 109.5 . . ?
H1A C1 H1C 109.5 . . ?
H1B C1 H1C 109.5 . . ?
C1 C2 N1 114.5(11) . . ?
C1 C2 H2A 108.6 . . ?
N1 C2 H2A 108.6 . . ?
C1 C2 H2B 108.6 . . ?
N1 C2 H2B 108.6 . . ?
H2A C2 H2B 107.6 . . ?
C3 N1 C2 111.9(9) . . ?
C3 N1 Fe1 107.0(7) . . ?
C2 N1 Fe1 114.2(7) . . ?
C3 N1 H1 107.8 . . ?
C2 N1 H1 107.8 . . ?
Fe1 N1 H1 107.8 . . ?
N1 C3 C4 107.2(8) . . ?
N1 C3 H3A 110.3 . . ?
C4 C3 H3A 110.3 . . ?
N1 C3 H3B 110.3 . . ?
C4 C3 H3B 110.3 . . ?
H3A C3 H3B 108.5 . . ?
N2 C4 C3 107.9(9) . . ?
N2 C4 H4A 110.1 . . ?
C3 C4 H4A 110.1 . . ?
N2 C4 H4B 110.1 . . ?
C3 C4 H4B 110.1 . . ?
H4A C4 H4B 108.4 . . ?
C5 N2 C4 122.9(9) . . ?
C5 N2 Fe1 123.8(7) . . ?
C4 N2 Fe1 113.2(7) . . ?
N2 C5 C6 126.5(10) . . ?
N2 C5 H5 116.8 . . ?
C6 C5 H5 116.8 . . ?
C5 C6 C7 123.8(11) . . ?
C5 C6 C11 118.7(10) . . ?
C7 C6 C11 117.4(11) . . ?
O1 C7 C6 123.0(11) . . ?
O1 C7 C8 116.9(11) . . ?
C6 C7 C8 120.1(12) . . ?
C7 O1 Fe1 127.0(7) . . ?
C9 C8 C7 119.7(13) . . ?
C9 C8 H8 120.2 . . ?
C7 C8 H8 120.2 . . ?
C8 C9 C10 120.5(14) . . ?
C8 C9 H9 119.7 . . ?
C10 C9 H9 119.7 . . ?
C11 C10 C9 120.5(13) . . ?
C11 C10 Br1 119.9(12) . . ?
C9 C10 Br1 119.6(11) . . ?
C10 C11 C6 121.6(12) . . ?
C10 C11 H11 119.2 . . ?
C6 C11 H11 119.2 . . ?
O3 Cl1 O3 100.1(13) . 4_655 ?
O3 Cl1 O2 112.9(5) . 4_655 ?
O3 Cl1 O2 110.8(5) 4_655 4_655 ?
O3 Cl1 O2 110.8(5) . . ?
O3 Cl1 O2 112.9(5) 4_655 . ?
O2 Cl1 O2 109.2(8) 4_655 . ?

loop_
_geom_torsion_atom_site_label_1
_geom_torsion_atom_site_label_2
_geom_torsion_atom_site_label_3
_geom_torsion_atom_site_label_4
_geom_torsion
_geom_torsion_site_symmetry_1
_geom_torsion_site_symmetry_2
_geom_torsion_site_symmetry_3
_geom_torsion_site_symmetry_4
_geom_torsion_publ_flag
C1 C2 N1 C3 -61.0(15) . . . . ?
C1 C2 N1 Fe1 177.2(9) . . . . ?
C2 N1 C3 C4 -169.5(10) . . . . ?
Fe1 N1 C3 C4 -43.6(11) . . . . ?
N1 C3 C4 N2 52.3(12) . . . . ?
C3 C4 N2 C5 141.1(10) . . . . ?
C3 C4 N2 Fe1 -35.4(11) . . . . ?
C4 N2 C5 C6 178.8(10) . . . . ?
Fe1 N2 C5 C6 -5.1(14) . . . . ?
N2 C5 C6 C7 -4.1(17) . . . . ?
N2 C5 C6 C11 177.4(10) . . . . ?
C5 C6 C7 O1 -2.7(16) . . . . ?
C11 C6 C7 O1 175.8(10) . . . . ?
C5 C6 C7 C8 179.5(11) . . . . ?
C11 C6 C7 C8 -2.0(16) . . . . ?
C6 C7 O1 Fe1 19.2(15) . . . . ?
C8 C7 O1 Fe1 -163.0(9) . . . . ?
O1 Fe1 O1 C7 70.2(8) 4_655 . . . ?
N2 Fe1 O1 C7 -21.6(9) . . . . ?
N2 Fe1 O1 C7 162.6(9) 4_655 . . . ?
N1 Fe1 O1 C7 -115.8(9) 4_655 . . . ?
O1 C7 C8 C9 -178.9(11) . . . . ?
C6 C7 C8 C9 -1.0(19) . . . . ?
C7 C8 C9 C10 5(2) . . . . ?
C8 C9 C10 C11 -5(2) . . . . ?
C8 C9 C10 Br1 176.2(11) . . . . ?
C9 C10 C11 C6 2.3(19) . . . . ?
Br1 C10 C11 C6 -179.3(8) . . . . ?
C5 C6 C11 C10 179.9(10) . . . . ?
C7 C6 C11 C10 1.3(16) . . . . ?

loop_
_geom_hbond_atom_site_label_D
_geom_hbond_atom_site_label_H
_geom_hbond_atom_site_label_A
_geom_hbond_distance_DH
_geom_hbond_distance_HA
_geom_hbond_distance_DA
_geom_hbond_angle_DHA
_geom_hbond_site_symmetry_A
C1 H1C Br1 0.96 3.06 3.847(17) 140.1 2_664
C2 H2A O1 0.97 2.58 3.063(15) 110.7 4_655
C2 H2B N2 0.97 2.59 3.142(14) 115.9 4_655
N1 H1 Cl1 0.98 2.76 3.736(11) 174.6 .
N1 H1 O2 0.98 2.26 3.144(14) 148.8 .
N1 H1 O2 0.98 2.40 3.302(14) 153.5 4_655
C4 H4B O2 0.97 2.56 3.333(16) 137.2 .
C5 H5 O2 0.93 2.54 3.073(12) 117.0 7_755

_refine_diff_density_max         1.772
_refine_diff_density_min         -2.296
_refine_diff_density_rms         0.148

_shelx_res_file                  
;

    lili4.res created by SHELXL-2014/7


TITL lili4 room after inert atmosphere heating
CELL 0.71073     11.9310   12.1701   19.1658   90.0000   90.0000   90.0000
ZERR    4.00      0.0028    0.0028    0.0048    0.0000    0.0000    0.0000
LATT  1
SYMM .5-X, .5-Y, .5+Z
SYMM .5+X, .5-Y, -Z
SYMM -X, Y, .5-Z
SFAC C H N O Cl Br Fe
UNIT 88 112 16 24 4 8 4
TEMP 24

EQIV $1 -x+3/2, -y+3/2, z-1/2
EQIV $2 -x+1, y, -z+1/2
EQIV $3 -x+3/2, y-1/2, z
HTAB C1 Br1_$1
HTAB C2 O1_$2
HTAB C2 N2_$2
HTAB N1 Cl1
HTAB N1 O2
HTAB N1 O2_$2
HTAB C4 O2
HTAB C5 O2_$3
MPLA 9 BR1 O1 C5 C6 C7 C8 C9 C10 C11 N2 C4
MPLA 9 BR1_$1 O1_$1 C5_$1 C6_$1 C7_$1 C8_$1 C9_$1 C10_$1 C11_$1 N2_$1 C4_$1

DFIX 1.35 0.01 CL1 O2 CL1 O3
DFIX 2.25 0.01 O2 O3 O2 O3_$2 O3 O2_$2 O2_$2 O3_$2 O2 O2_$2 O3 O3

L.S. 50
ACTA
CONF
HTAB
BOND $H
BOND
FMAP 2
PLAN 20

WGHT    0.180200   13.755700
FVAR       0.26563
MOLE   1
FE1   7    0.500000    0.958139    0.250000    10.50000    0.04379    0.07161 =
         0.04399    0.00000   -0.00050    0.00000
MOLE   2
C1    1    0.561135    1.165133    0.063459    11.00000    0.11818    0.12455 =
         0.08084    0.04006    0.01367   -0.01625
AFIX 137
H1A   2    0.564887    1.232632    0.089274    11.00000   -1.50000
H1B   2    0.510490    1.173669    0.024916    11.00000   -1.50000
H1C   2    0.634350    1.146825    0.046241    11.00000   -1.50000
AFIX   0
C2    1    0.520107    1.075156    0.110136    11.00000    0.09848    0.09220 =
         0.04795    0.01702   -0.00629   -0.01486
AFIX  23
H2A   2    0.541350    1.005083    0.089968    11.00000   -1.20000
H2B   2    0.438887    1.077832    0.111611    11.00000   -1.20000
AFIX   0
N1    3    0.564009    1.080446    0.183510    11.00000    0.06517    0.06914 =
         0.05738    0.00783    0.01024   -0.00594
AFIX  13
H1    2    0.543116    1.152028    0.202986    11.00000   -1.20000
AFIX   0
C3    1    0.686557    1.071750    0.185864    11.00000    0.06199    0.10081 =
         0.06165    0.00153    0.02044   -0.01241
AFIX  23
H3A   2    0.720615    1.137938    0.167275    11.00000   -1.20000
H3B   2    0.711590    1.009631    0.158246    11.00000   -1.20000
AFIX   0
C4    1    0.719437    1.056306    0.261627    11.00000    0.04408    0.08534 =
         0.08533    0.00222    0.00179   -0.01510
AFIX  23
H4A   2    0.798925    1.040506    0.265134    11.00000   -1.20000
H4B   2    0.703882    1.122723    0.287876    11.00000   -1.20000
AFIX   0
N2    3    0.655402    0.966348    0.289050    11.00000    0.04648    0.06237 =
         0.05947   -0.00903    0.01010   -0.00285
C5    1    0.696161    0.895669    0.331293    11.00000    0.04319    0.07112 =
         0.05483   -0.00313   -0.00134    0.00616
AFIX  43
H5    2    0.771222    0.903928    0.343282    11.00000   -1.20000
AFIX   0
C6    1    0.638840    0.806690    0.361442    11.00000    0.05665    0.06968 =
         0.05085   -0.01296    0.00351    0.00592
C7    1    0.523237    0.786632    0.352172    11.00000    0.07013    0.07568 =
         0.05752   -0.01538    0.00080   -0.00903
O1    4    0.456408    0.853270    0.315827    11.00000    0.06516    0.08286 =
         0.06608    0.01299    0.00407   -0.01508
C8    1    0.472551    0.694542    0.384071    11.00000    0.09746    0.10762 =
         0.06177    0.01659   -0.01050   -0.02956
AFIX  43
H8    2    0.396186    0.681859    0.378609    11.00000   -1.20000
AFIX   0
C9    1    0.536495    0.623919    0.423138    11.00000    0.11517    0.08783 =
         0.08224    0.00848    0.00520   -0.01357
AFIX  43
H9    2    0.504414    0.560427    0.441312    11.00000   -1.20000
AFIX   0
C10   1    0.648547    0.646453    0.435736    11.00000    0.10804    0.07579 =
         0.06820    0.01373    0.02026    0.01944
BR1   6    0.732507    0.552156    0.494532    11.00000    0.14231    0.12707 =
         0.10224    0.04341    0.02597    0.04767
C11   1    0.698931    0.733556    0.405118    11.00000    0.08242    0.08753 =
         0.05536   -0.00290    0.01958    0.01823
AFIX  43
H11   2    0.774855    0.745729    0.412927    11.00000   -1.20000
AFIX   0

MOLE   3
CL1   5    0.500000    1.362148    0.250000    10.50000    0.11079
O2    4    0.586866    1.296805    0.272002    11.00000   -1.50000
O3    4    0.469540    1.433105    0.300354    11.00000   -1.50000
HKLF 4

REM  lili4 room after inert atmosphere heating
REM R1 =  0.1001 for    1347 Fo > 4sig(Fo)  and  0.1583 for all    2454 data
REM    150 parameters refined using      8 restraints

END

WGHT      0.1806     13.6693

REM Instructions for potential hydrogen bonds
HTAB C1 Br1_$1
HTAB C2 O1_$2
HTAB C2 N2_$2
HTAB N1 Cl1
HTAB N1 O2
HTAB N1 O2_$2
HTAB C4 O2
HTAB C5 O2_$3

REM Highest difference peak  1.772,  deepest hole -2.296,  1-sigma level  0.148
Q1    1   0.5000  1.4742  0.2500  10.50000  0.05    1.77
Q2    1   0.5268  1.3608  0.2161  11.00000  0.05    1.61
Q3    1   0.5502  1.3005  0.3106  11.00000  0.05    1.23
Q4    1   0.6205  1.3342  0.2065  11.00000  0.05    0.92
Q5    1   0.7597  0.6182  0.5231  11.00000  0.05    0.50
Q6    1   0.6407  0.9422  0.2837  11.00000  0.05    0.41
Q7    1   0.5670  1.0480  0.1848  11.00000  0.05    0.40
Q8    1   0.5213  0.7721  0.3256  11.00000  0.05    0.38
Q9    1   0.7366  0.4620  0.5115  11.00000  0.05    0.37
Q10   1   0.6518  0.8036  0.3841  11.00000  0.05    0.34
Q11   1   0.4760  0.6815  0.3455  11.00000  0.05    0.33
Q12   1   0.9675  1.1354  0.2727  11.00000  0.05    0.29
Q13   1   0.5096  0.6781  0.4136  11.00000  0.05    0.28
Q14   1   0.7686  1.0487  0.2595  11.00000  0.05    0.28
Q15   1   0.5022  0.8210  0.2932  11.00000  0.05    0.27
Q16   1   0.5000  0.8733  0.2500  10.50000  0.05    0.26
Q17   1   0.7084  1.0681  0.2283  11.00000  0.05    0.26
Q18   1   0.6025  0.7823  0.3464  11.00000  0.05    0.25
Q19   1   0.5000  1.1103  0.2500  10.50000  0.05    0.25
Q20   1   0.5242  1.2235  0.0792  11.00000  0.05    0.25
;
_shelx_res_checksum              84607
